# Supplementary material for: Prenatal Exposure to Phthalates, Bisphenols and Their Mixtures and Early Childhood Allergic Conditions and Asthma: Results from the APrON Cohort
Source: Int J Environ Res Public Health. 2025 Dec 17;22(12):1875. doi: 10.3390/ijerph22121875 (PMC12732642; doi:10.3390/ijerph22121875)
Supplement: Supplementary file 1 [file ijerph-22-01875-s001.zip]

Archive with 1 entries (1 files):
- ijerph-3957787-supplementary.pdf
